# Supplementary material for: Identification of Three Small Molecules That Can Selectively Influence Cellular Manganese Levels in a Mouse Striatal Cell Model
Source: Molecules. 2021 Feb 22;26(4):1175. doi: 10.3390/molecules26041175 (PMC7931103; doi:10.3390/molecules26041175)
Supplement: Supplementary file 1 [file molecules-26-01175-s001.xlsx]

## Sheet: S Table 1
Data were analyzed with ordinary One-Way ANOVA, Dunnett's multiple comparisons. Significant difference compared to vehicle control was defined by P<0.05 with a mean difference of a least 2 standard deviations, and marked with directions (increase or decrease) of altering Fura-2 signal. N.s. represented data showed no significant difference from vehicle. Molecules that did not show significant eff…
VU ID	Cobalt 1° (13.3 μM)	Cobalt 2° (10 μM)	Copper 1° (6.6 μM)	Copper 2° (10 μM)	Zinc 1° (6.6 μM)	Zinc 2° (5 μM)	Nickel 1° (13.3 μM)	Nickel 2° (20 μM)
VU0047355	n.s.	n.t.	n.s.	n.t.	n.s.	n.t.	n.s.	n.t.
VU0244366	n.s.	n.t.	n.s.	n.t.	n.s.	n.t.	n.s.	n.t.
VU0243195	decrease	not confirmed	decrease	confirmed	n.s.	n.t.	n.s.	n.t.
VU0048129	n.s.	n.t.	increase	confirmed	increase	not confirmed	n.s.	n.t.
VU0047375	n.s.	n.t.	decrease	not confirmed	n.s.	n.t.	n.s.	n.t.
VU0063088	n.s.	n.t.	increase	not confirmed	increase	not confirmed	n.s.	n.t.
VU0088990	n.s.	n.t.	decrease	not confirmed	increase	not confirmed	n.s.	n.t.
VU0150155	n.s.	n.t.	n.s.	n.t.	n.s.	n.t.	n.s.	n.t.
VU0035619	n.s.	n.t.	n.s.	n.t.	n.s.	n.t.	n.s.	n.t.
VU0025173	n.s.	n.t.	n.s.	n.t.	n.s.	n.t.	n.s.	n.t.
VU0026977	n.s.	n.t.	increase	confirmed	n.s.	n.t.	increase	confirmed
VU0003610	n.s.	n.t.	n.s.	n.t.	n.s.	n.t.	n.s.	n.t.
VU0003765	n.s.	n.t.	n.s.	n.t.	n.s.	n.t.	n.s.	n.t.
VU0482585	decrease	confirmed	n.s.	n.t.	decrease	not confirmed	n.s.	n.t.
VU0025879	increase	confirmed	increase	confirmed	n.s.	n.t.	increase	confirmed
VU0041803	increase	confirmed	increase	confirmed	n.s.	n.t.	n.s.	n.t.
VU0050661	n.s.	n.t.	increase	confirmed	increase	not confirmed	n.s.	n.t.
VU0006021	n.s.	n.t.	decrease	not confirmed	n.s.	n.t.	n.s.	n.t.
VU0002852	n.s.	n.t.	n.s.	n.t.	n.s.	n.t.	n.s.	n.t.
VU0029414	n.s.	n.t.	n.s.	n.t.	n.s.	n.t.	n.s.	n.t.
VU0135086	decrease	confirmed	increase	confirmed	n.s.	n.t.	n.s.	n.t.
VU0009096	n.s.	n.t.	decrease	not confirmed	n.s.	n.t.	n.s.	n.t.
VU0046776	increase	confirmed	n.s.	n.t.	increase	confirmed	increase	confirmed
VU0004838	decrease	not confirmed	n.s.	n.t.	n.s.	n.t.	n.s.	n.t.
VU0029611	n.s.	n.t.	increase	confirmed	n.s.	n.t.	increase	confirmed
VU0026921	n.s.	n.t.	increase	confirmed	increase	not confirmed	n.s.	n.t.
VU0133141	n.s.	n.t.	increase	confirmed	n.s.	n.t.	increase	confirmed
VU0057971	n.s.	n.t.	increase	confirmed	increase	not confirmed	decrease	not confirmed
VU0026395	n.s.	n.t.	n.s.	n.t.	n.s.	n.t.	n.s.	n.t.
VU0028040	n.s.	n.t.	n.s.	n.t.	n.s.	n.t.	increase	confirmed
VU0243305	n.s.	n.t.	increase	confirmed	increase	confirmed	increase	confirmed
VU0027832	increase	confirmed	increase	confirmed	increase	not confirmed	n.s.	n.t.
VU0028386	n.s.	n.t.	n.s.	n.t.	increase	not confirmed	n.s.	n.t.

## Sheet: S Table 2
Data were analyzed with ordinary One-Way ANOVA, Dunnett's multiple comparisons. Significant difference compared to vehicle control was defined by P<0.05 with a mean difference of a least 2 standard deviations, and marked with directions (increase or decrease) of altering Fura-2 signal. N.s. represented data showed no significant difference from vehicle.
VU ID	Cobalt 3° (1.3 μM)	Copper 3° (3.3 μM)	Zinc 3° (3.3 μM)	Nickel 3° (1.3 μM)	Mn control (125 μM)
VU0047355	n.s.	n.s.	n.s.	decrease	decrease
VU0244366	decrease	n.s.	n.s.	n.s.	decrease
VU0150155	n.s.	n.s.	n.s.	decrease	increase
VU0035619	n.s.	n.s.	n.s.	n.s.	increase
VU0025173	n.s.	n.s.	n.s.	n.s.	increase
VU0003610	n.s.	n.s.	n.s.	n.s.	n.s.
VU0003765	n.s.	n.s.	n.s.	n.s.	n.s.
VU0002852	increase	n.s.	n.s.	n.s.	increase
VU0029414	n.s.	n.s.	n.s.	n.s.	increase
VU0026395	increase	n.s.	n.s.	n.s.	increase
